# Supplementary material for: Hyponastic Leaves 1 Interacts with RNA Pol II to Ensure Proper Transcription of MicroRNA Genes
Source: Plant Cell Physiol. 2023 Apr 11;64(6):571–82. doi: 10.1093/pcp/pcad032 (PMC10269864; doi:10.1093/pcp/pcad032)
Supplement: pcad032_Supp [file pcad032_supp.zip]

Archive with 1 entries (1 files):
- suppl_data/pcp-2022-e-00282-File006.pdf
